# Supplementary material for: The financial impact of NIH's indirect cost cap on higher education research
Source: Health Aff Sch. 2025 May 2;3(6):qxaf094. doi: 10.1093/haschl/qxaf094 (PMC12152721; doi:10.1093/haschl/qxaf094)
Supplement: qxaf094_Supplementary_Data [file qxaf094_supplementary_data.zip]

Archive with 3 entries (3 files):
- coi_disclosure HAS.docx
- Appendix Analysis of NIH FandA Policy Change 20250414 HAS.docx
- coi_disclosure HAS Huerta.docx
